# Supplementary material for: Characterization and Expression Analysis of the PvTLP Gene Family in the Common Bean (Phaseolus vulgaris) in Response to Salt and Drought Stresses
Source: Int J Mol Sci. 2025 Jun 13;26(12):5702. doi: 10.3390/ijms26125702 (PMC12193164; doi:10.3390/ijms26125702)
Supplement: Supplementary file 1 [file ijms-26-05702-s001.zip]

Archive with 1 entries (1 files):
- ijms-3599600-supplementary.pdf
